# Supplementary material for: Skin Autofluorescence Mirrors Surrogate Parameters of Vascular Aging: An Enable Study
Source: Nutrients. 2023 Mar 25;15(7):1597. doi: 10.3390/nu15071597 (PMC10096848; doi:10.3390/nu15071597)
Supplement: Supplementary file 1 [file nutrients-15-01597-s001.zip]

Archive with 1 entries (1 files):
- nutrients-2199659-supplementary.pdf
